# Supplementary material for: Differences in visuospatial cognition among table tennis players of different skill levels: an event-related potential study
Source: PeerJ. 2024 May 30;12:e17295. doi: 10.7717/peerj.17295 (PMC11144390; doi:10.7717/peerj.17295)
Supplement: Supplemental Information 1 — group 1 = ETT, 2 = ATT, 3 = Nonathlete [file peerj-12-17295-s001.xlsx]

## Sheet: demographic variable
group 1=ETT, 2=ATT, 3=NON	All (METs)	Sex 2=Female / 1=Male	IQ	AGE	CM	kg	training year	training week	training hours	Socio-economic status	Video game experience
1	8532	1	40	20	174	73	11	3	3	3	2
1	4365	2	45	22	167	64	12	2	3	2	0
1	13470	2	46	18	159	48	9	6	8	3	0
1	26118	1	36	18	186	72	11	6	3	1	4
1	13074	2	38	18	165	58	12	7	3.5	1	0
1	7944	2	34	27	161	65	20	7	3	3	0
1	10506	1	46	20	168	68	8	5	3	2	12
1	8754	1	34	18	173	66	9	5	3	2	0
1	13572	2	34	18	165	55	12	6	6	1	0
1	21996	1	34	18	175.6	68.2	10	3	3	2	0
1	7794	1	41	23	170	72	17	5	2	3	3
1	3669	1	39	20	173	65	14	3	3	2	0
1	2205	1	44	22	163	65	14	2	3	2	0
1	3498	1	38	19	183	67	11	3	4	2	3
1	4892	2	39	22	178	60	13	3	2.5	3	0
1	3492	2	40	20	160	55	9	3	2	4	10
1	11946	2	42	19	157	53	13	4	3	4	0
1	11508	2	40	22	158	55	11	4	3	2	1
2	3546	1	46	20	170	68	8	3	1	3	3
2	2598	1	45	23	173	66	5	3	2	2	0
2	12852	1	44	19	173	57	4	3	3	2	0
2	8640	1	44	21	171	58	3	4	3	2	0
2	1356	2	52	20	170	55	7	3	3	3	10
2	5598	2	45	23	161	56	16	2	3	2	0
2	9786	1	42	24	170	60	6	2	3	3	0
2	11652	1	42	24	182	78	9	4	3	3	0
2	1158	1	40	22	171	56	11	2	3	3	10
2	4068	1	40	19	169.5	85	5	3	3	4	0
2	1158	2	42	21	163	52	8	3	3	3	10
2	2532	1	40	24	170	66	8	2	2	3	1
2	2052	2	47	21	158	53	9	2	3	3	0
2	1638	2	49	23	162	52	8	2	1.5	2	1
2	2544	2	35	22	158	44	4	2	3	3	1
2	2068	2	45	22	157	52	13	2	2.5	1	0
2	6639	2	52	20	163	50	6	3	3	4	0
2	5226	2	50	22	155	42.5	16	2	3	2	2
3	1135	2	53	23	167.8	59.5	0	0	0	2	10
3	3039	2	39	22	159	43.3	0	0	0	2	0
3	1173	2	52	23	158.5	51.3	0	0	0	3	0
3	5226	1	47	20	170.7	57.9	0	0	0	2	0
3	346.5	1	50	20	177.5	60.3	0	0	0	3	14
3	1638	2	42	21	156	42.9	0	0	0	1	0
3	1466	2	53	20	160	65	0	0	0	2	7
3	1386	1	56	21	175.1	56.9	0	0	0	2	15
3	3275	2	42	22	158.5	55.6	0	0	0	2	0
3	1386	1	39	20	176.6	59.5	0	0	0	3	0
3	1530	1	51	21	170.4	61.3	0	0	0	1	14
3	406.5	1	45	19	180.9	70.9	0	0	0	3	0
3	1884	1	40	21	171.2	69.7	0	0	0	2	14
3	1173	2	44	22	160	50.1	0	0	0	3	0
3	1950	2	47	19	169	51	0	0	0	2	3
3	495	1	47	20	180	75	0	0	0	3	0
3	1215	1	39	20	173.1	65.6	0	0	0	2	0
3	888	2	40	20	168.6	62.1	0	0	0	2	0
1=ETT
2=ATT
3=nonathlete

## Sheet: response time  &  accuracy
group	DelayAC	DelayRT	MondelayAC	NondelayRT
1	89.17	438.33	96.67	596.46
1	82.22	627.68	95.7	679.01
1	91.67	524.72	98.32	531.09
1	92.31	633.21	96.26	727.16
1	90.9	703.6	97.5	714.83
1	82.35	691.85	94.17	703.22
1	81.67	718.71	97.5	671.23
1	94.02	599.29	99.16	625.53
1	89.17	586.21	90.83	680.53
1	89.17	454.23	96.67	597.72
1	91.67	537.62	98.32	531.45
1	88.33	709.83	97.5	773.12
1	86.67	673.38	95	686.52
1	85.83	683.67	97.5	733.91
1	86.67	683.66	96.67	691.16
1	93.33	453.33	97.5	663.52
1	95.83	730.26	86.67	804.72
1	92.5	674.21	98.33	726.31
2	80.83	637.97	93.33	641.52
2	90	502.64	97.5	641.43
2	89.17	607.83	97.5	638.94
2	87.5	637.02	97.5	612.8
2	95	602.36	99.17	617.59
2	93.33	597.78	96.67	727
2	93.33	588.96	95.83	622.19
2	91.67	642.01	100	678.58
2	94.17	712.83	100	728.48
2	82.5	779.27	91.67	823.96
2	91.67	617.5	95.83	686.39
2	97.5	664.61	96.67	654.08
2	91.67	618.76	96.67	617.05
2	93.33	606.42	100	684.62
2	91.67	576.81	95	593.62
2	92.5	746.86	97.5	850.84
2	95	685.03	98.33	741.52
2	88.67	674.61	95	729.84
3	87.18	845.73	97.41	933.4
3	92.5	804.72	97.46	860.06
3	89.32	569.76	97.14	648.72
3	84.03	836.81	100	854.18
3	95.83	772.25	99.17	785.6
3	89.66	690.89	94.83	700.29
3	94.17	756.48	95	689.83
3	93.16	871.83	94.07	857.5
3	97.41	629.36	93.22	631.78
3	92.04	762.08	98.32	899.87
3	87.83	546.94	95	615.33
3	88.6	808.19	90.6	770.97
3	85	481.66	84.17	612.27
3	91.67	707.54	98.33	753.31
3	85.59	864.53	95.76	843.7
3	91.3	669.05	94.78	730.37
3	84.17	462.25	94.17	623.15
3	96.52	769	95.58	920.15
1=ETT
2=ATT
3=nonathlete

## Sheet: ERP
group	P3LFZdelay	P3LFCZdelay	P3LCZdelay	P3LCPZdelay	P3LPZdelay	P3LOZdelay	P3AFZdelay	P3AFCZdelay	P3ACZdelay	P3ACPZdelay	P3APZdelay	P3AOZdelay	P3LFZnondelay	P3LFCZnondelay	P3LCZnondelay	P3LCPZnondelay	P3LPZnondelay	P3LOZnondelay	P3AFZnondelay	P3AFCZnondelay	P3ACZnondelay	P3ACPZnondelay	P3APZnondelay	P3AOZnondelay
1	364	364	362	359	357	358	14.1034	17.9015	23.3221	26.4305	27.4798	16.4758	404	404	404	404	404	389	10.9471	15.6549	20.6126	23.1535	22.3729	12.5833
1	528	599	524	366	365	572	10.6465	11.5955	10.63	12.2111	14.2749	8.90188	546	541	541	541	540	539	20.0224	22.8228	21.2145	21.5481	24.9662	8.15127
1	542	381	380	378	359	575	5.60902	6.62448	7.6134	9.51784	11.688	9.62252	512	511	512	513	360	328	3.57032	3.20263	3.65004	5.24782	7.92965	9.2186
1	492	371	369	366	366	365	1.50414	5.62387	9.98465	13.5417	15.7321	13.8195	462	464	463	354	351	337	5.04404	9.79602	12.9715	14.4854	15.2364	10.0613
1	375	528	523	520	416	370	7.06414	12.0342	14.5346	15.6979	18.1248	12.7902	386	497	375	377	377	374	11.2087	12.964	13.3246	16.5105	19.3824	11.2444
1	342	343	345	348	349	349	5.62549	8.14021	9.90868	14.2497	20.1488	19.6981	376	546	547	548	377	375	5.36166	6.83798	8.63384	13.5639	18.9918	17.8527
1	356	349	338	339	347	356	5.57303	9.03536	13.2235	17.3388	20.0254	13.9142	487	482	478	371	378	333	7.22571	13.3623	18.3709	19.0645	20.9483	12.3996
1	432	472	475	477	480	344	10.6037	12.1954	11.4294	11.1656	11.1571	10.9684	527	527	554	555	556	557	10.1332	12.3654	13.0966	14.5122	14.497	10.9822
1	471	470	470	471	469	338	2.65777	4.09544	5.70536	8.14736	11.1711	12.7786	561	518	555	540	355	336	8.52453	7.98436	7.55489	8.69057	12.8028	14.6681
1	311	470	470	470	470	355	4.9228	10.4742	14.0613	15.7261	15.2087	10.0217	396	459	454	454	398	356	4.09931	6.96778	8.60393	9.10014	10.5098	10.2013
1	473	473	474	474	355	325	9.6841	11.7322	14.3266	15.5518	16.2207	12.5104	457	458	457	454	454	348	7.8742	12.2615	15.6675	13.4047	13.3642	8.66396
1	350	349	350	351	352	368	10.9528	11.7457	13.0615	13.1383	12.9207	5.67779	338	339	341	353	355	374	7.20099	8.51322	10.3312	11.4562	11.7123	9.43243
1	393	498	394	394	394	393	12.173	14.4094	15.0868	16.7595	17.3667	12.2953	383	382	382	381	365	426	8.34541	8.92694	10.7426	11.6344	12.128	8.7252
1	388	472	458	431	386	316	1.70171	4.46439	6.41942	7.52211	9.8601	9.24021	406	405	404	404	404	370	7.89265	11.7684	13.4884	13.6842	13.9517	9.92275
1	521	519	520	521	359	363	2.87336	9.66006	16.1508	18.5566	19.4959	11.6486	593	551	552	552	551	364	1.26213	5.69373	10.9911	15.2677	16.4546	13.3224
1	345	346	348	347	360	358	5.45069	9.32028	12.4135	14.8557	16.4101	11.7813	519	520	522	521	558	433	23.9755	20.7645	19.5926	19.707	19.4157	9.92417
1	537	512	511	512	377	336	30.4785	18.4551	13.5917	11.6751	9.25176	4.3381	524	518	518	516	515	517	48.5877	31.6799	21.0876	18.7705	16.96	8.95312
1	388	482	482	452	441	366	4.19219	2.7661	8.43175	9.9904	12.1649	7.24638	463	465	464	458	382	382	1.07864	4.01077	8.7394	13.2981	15.9594	9.80026
2	597	599	532	532	465	380	5.81496	6.47295	4.3488	8.76597	8.04604	3.98182	526	526	411	407	408	380	7.59099	10.8834	15.8134	18.5456	18.0882	10.7494
2	365	365	366	369	368	364	14.3601	17.5673	19.3686	21.17	22.1649	16.4962	402	590	590	542	541	364	5.61659	8.82378	11.9148	14.3712	15.3234	10.6329
2	352	516	515	513	448	445	9.00498	8.22252	10.2111	13.951	14.2607	9.2393	480	479	480	527	431	336	11.888	11.6607	11.7497	14.588	14.741	7.89406
2	350	381	379	375	380	379	1.9529	3.02184	4.08967	6.98668	10.1154	6.48622	373	373	374	373	374	418	6.51128	8.01203	10.7177	12.6202	11.9779	3.72742
2	397	397	406	406	407	407	9.27515	8.46138	8.57231	8.93904	8.27677	3.66982	376	376	383	376	384	412	5.75507	6.61773	8.34062	10.2874	9.05668	4.42846
2	597	596	597	506	506	320	4.5202	6.18913	9.60448	12.4893	13.7486	13.384	587	587	588	588	393	347	6.42595	6.84176	9.09444	12.2511	13.1665	11.7445
2	362	364	362	344	342	309	4.73921	6.86222	9.91841	14.7637	18.6316	13.2915	376	375	374	375	381	309	13.0491	13.7082	14.3071	16.8059	18.5176	11.9765
2	405	404	400	396	361	358	9.66984	9.92041	10.581	12.0746	13.6049	10.0173	431	522	523	498	498	346	9.00509	9.0309	10.7711	12.4297	12.0218	6.80424
2	461	461	461	374	369	364	8.5684	8.849	8.85129	10.4299	13.8191	10.7541	382	463	462	373	371	384	3.70599	7.14375	10.8535	14.8852	16.9731	10.8152
2	475	475	404	404	404	369	0.862806	1.4308	2.34182	4.76837	7.6215	8.88197	510	509	457	457	397	332	3.78848	3.01335	2.89579	4.76313	6.76871	8.49973
2	375	374	373	373	374	374	5.47011	8.55051	11.9615	15.5797	17.391	14.3244	391	389	386	385	383	339	4.35243	9.11796	13.3844	17.7744	19.9748	15.1743
2	399	398	383	381	366	364	5.64848	6.60178	6.3826	7.65014	9.1595	5.99404	370	364	361	360	356	349	3.83914	4.59291	6.24677	10.2095	12.4108	7.88288
2	359	517	517	516	501	359	5.74354	6.80611	10.1067	12.0098	13.4506	10.2285	383	561	562	560	550	372	0.85752	4.5949	10.1904	14.2163	16.4961	13.3368
2	405	400	398	390	360	357	7.19259	7.29312	8.36111	10.707	12.6655	9.64172	431	432	525	499	499	357	9.68646	9.315	10.4681	12.3804	11.8113	7.04115
2	505	444	442	416	406	341	3.97804	4.19873	5.59454	9.12404	12.0145	13.3077	528	525	522	401	388	379	3.94078	2.37654	2.83428	4.47875	7.73256	11.2848
2	599	519	518	497	495	362	4.89689	7.60965	11.269	14.8248	16.2534	11.8557	571	571	571	569	380	363	6.80096	9.96703	13.9361	18.3914	20.1534	16.0149
2	557	556	556	556	557	558	4.53349	6.13928	9.46298	12.6285	14.8737	13.1865	367	367	368	368	369	367	4.26024	6.76125	10.8552	14.7182	16.8824	14.6475
2	415	415	414	406	405	403	2.60274	2.66234	5.61774	7.81814	10.8629	11.1014	454	461	463	464	464	399	-1.1081	0.455163	5.60013	8.78356	10.8521	11.2206
3	300	300	321	327	328	343	2.87263	3.08501	4.43772	6.88936	8.37414	6.84952	386	386	386	387	388	330	4.0415	4.58801	6.59367	8.31175	8.3671	4.96731
3	347	347	346	347	348	350	1.16315	1.36184	2.70251	6.70682	9.8136	10.512	368	369	423	423	362	344	-1.69912	-2.46928	-1.12386	2.523	4.9068	7.8286
3	337	336	338	348	349	351	1.70978	1.80857	3.41354	7.49746	10.623	11.1923	363	364	364	363	361	344	-1.6815	-2.48903	-1.45816	2.2007	4.76694	7.42293
3	323	326	321	319	319	314	-0.059605	5.25018	5.3222	8.5632	9.75529	8.25773	357	356	355	356	355	382	-3.69617	-1.9954	1.41222	5.804	9.36674	8.97592
3	387	389	407	404	401	396	-4.15849	-2.06487	2.01698	6.70499	9.61497	9.28342	544	542	454	453	452	362	3.59482	7.25455	10.4176	12.6991	12.613	10.4328
3	388	517	516	515	514	378	-2.60143	-1.24542	1.05485	4.55034	7.11648	7.32353	378	547	551	572	573	576	2.1667	2.93446	5.8111	9.33913	11.2766	6.89817
3	523	511	599	599	599	327	-3.47797	-3.5697	-2.58274	-0.010063	1.6728	3.62466	553	531	530	529	531	534	0.160691	-0.358433	1.68262	5.01444	6.81507	3.74019
3	642	640	642	641	556	455	3.77468	7.74009	18.1837	18.1845	14.5512	7.41312	719	719	719	722	670	560	-0.563675	2.32766	10.5074	12.0956	11.7493	4.14252
3	348	348	347	347	354	356	7.76473	8.39155	9.26803	10.5959	11.7416	9.67598	449	449	448	355	354	340	11.6392	13.2736	13.423	15.3234	16.805	14.1464
3	399	399	431	432	415	329	3.16401	4.25345	5.8151	8.59996	9.35958	5.73165	366	365	384	384	384	329	-0.017205	0.393268	1.76817	5.98781	8.56832	10.075
3	381	377	380	375	376	300	-1.65126	-0.404411	4.10475	8.6198	15.0148	20.3834	381	376	377	376	374	371	-1.46865	1.37956	5.93194	12.0965	20.2588	22.7924
3	535	536	535	536	542	391	1.61529	5.13227	8.74902	11.2057	12.2986	7.76962	405	405	411	412	416	417	7.32319	11.5095	14.2601	16.6198	17.4808	8.37621
3	331	541	500	501	499	352	-0.411005	0.584481	3.83293	7.8905	8.50656	2.07148	534	535	539	540	532	445	-0.696457	2.01922	3.63084	8.00949	9.99432	6.41117
3	386	382	378	376	377	375	5.83467	6.51735	7.98979	11.4815	13.846	11.2233	392	449	395	388	373	353	3.25583	6.99249	8.17536	10.4517	12.2423	10.0336
3	358	359	384	384	384	365	-1.85443	0.340294	4.89518	9.02615	11.3097	7.59047	470	471	470	469	450	444	2.41536	5.47609	9.60902	13.3432	15.1899	10.4613
3	416	414	415	416	415	397	7.33086	7.02924	7.52406	8.48493	9.15599	6.60481	389	388	520	520	402	367	5.8503	4.34475	4.34209	5.33195	5.42349	3.12818
3	380	355	353	358	349	332	0.527972	-2.06201	-0.330649	1.82327	4.20464	5.37634	359	360	376	379	381	388	6.22266	6.19571	8.10782	12.3486	13.5756	9.27486
3	389	390	390	429	343	337	7.42882	6.74762	5.76793	5.97182	7.77131	7.99932	441	442	388	383	380	348	8.62145	8.89328	8.5492	10.9203	13.4332	9.02198
1=ETT
2=ATT
3=nonathlete
